# Supplementary material for: Comparative Study on Pale, Soft and Exudative (PSE) and Red, Firm and Non-Exudative (RFN) Pork: Protein Changes during Aging and the Differential Protein Expression of the Myofibrillar Fraction at 1 h Postmortem
Source: Foods. 2021 Mar 30;10(4):733. doi: 10.3390/foods10040733 (PMC8066169; doi:10.3390/foods10040733)
Supplement: Supplementary file 1 [file foods-10-00733-s001.xlsx]

## Sheet: Table S1
Supplementary Information Table S1 Detailed information for identified proteins including protein names, protein UniProt/NCBI accession,gene names,score,fold change(FC), and P.value
No.	Protein names	Protein UniProt /NCBI Accession	Gene names	Score	FC	P.value
1	Uncharacterized protein	A0A4X1SPB9	LOC100157002	10.407	1.97452	<0.05
2	Ubiquitin-activating enzyme E1	A0A480W380	UBA1	51.865	9.37584	<0.01
3	AMP-binding domain-containing protein	A0A4X1VWL0	ACSL1	60.084	2.92278	<0.01
4	Mitsugumin-53	A0A4X1TGS5	MG53	235.3	2.68737	<0.05
5	Chloride intracellular channel protein	A0A4X1V3J2	CLIC5	12.213	2.15825	<0.05
6	Eukaryotic translation initiation factor 5A	A0A4X1V2D0	EIF5A	98.958	19.2714	<0.01
7	Calcium/calmodulin-dependent protein kinase	F6QB46	CAMK2G	49.063	1.66431	<0.05
8	Uncharacterized protein	A0A4X1TI08	SH3BGR	28.526	2.30077	<0.05
9	Alpha-1,4 glucan phosphorylase	A0A286ZMZ9	PYGM	323.31	18.1818	<0.05
10	Adenylate kinase isoenzyme 1	P00571	AK1	187.73	6.15903	<0.05
11	Bridging integrator 1	A1EAJ7	BIN1	323.31	2.03828	<0.05
12	Galectin (Fragment)	Q6J267	LGALS1	164.53	5.56009	<0.05
13	Uncharacterized protein	A0A286ZRX8	FLNC	55.377	2.15603	<0.01
14	Serine/threonine-protein phosphatase	A0A286ZXJ6	PPP3CA	7.2853	2.61023	<0.05
15	Caveolae-associated protein 1	A0A481DAZ4	CAVIN1	126.8	1.95234	<0.01
16	Uncharacterized protein	A0A4X1VGY6	LDB3	323.31	1.54516	<0.01
17	BRO1 domain-containing protein	A0A4X1U723	PDCD6IP	37.824	1.80647	<0.05
18	ZZ-type domain-containing protein	A0A287BIR4	DTNA	73.766	1.71796	<0.01
19	Microtubule-associated protein RP/EB family member 2	A0A4X1VCG5	MAPRE2	15.027	1.73962	<0.05
20	ATP synthase subunit alpha	F1RPS8	ATP5F1A	63.034	1.97342	<0.05
21	Uncharacterized protein	A0A4X1VQF0	TCP1	19.923	4.23414	<0.05
22	T-complex protein 1 subunit eta	A0A5G2RH19	CCT7	11.287	1.62251	<0.01
23	T-complex protein 1 subunit gamma	A0A480WDC3	CCT3	27.422	2.30783	<0.01
24	2-phospho-D-glycerate hydro-lyase	A0A4X1UZ92	ENO2	5.1214	2.28596	<0.05
25	Heat shock protein HSP 90-alpha isoform 2	A0A481CXT9	HSP90AA1	256.08	3.01595	<0.05
26	Tr-type G domain-containing protein	A0A4X1VST4	EEF2	161.78	3.09723	<0.01
27	4-alpha-glucanotransferase	F1S557	AGL	128.07	4.28617	<0.01
28	Voltage-dependent L-type calcium channel subunit alpha	A0A5G2QSL4	CACNA1S	43.947	1.546	<0.05
29	Carnitine O-palmitoyltransferase	I3LV35	CPT1B	5.4338	2.59688	<0.01
30	Glycogen [starch] synthase	A0A5G2QKR0	GYS1	67.92	2.46265	<0.01
31	Uncharacterized protein	A0A4X1V140	FXR1	17.888	2.34242	<0.05
32	Elongin-C	A0A4X1UKG5	ELOC	29.145	2.86447	<0.01
33	Adenylosuccinate synthetase isozyme 1	A0A287BAF3	ADSS1	105.07	7.06936	<0.05
34	Glyceraldehyde-3-phosphate dehydrogenase	P00355	GAPDH	214	1.71717	<0.05
35	Aspartate aminotransferase	A0A4X1UT32	GOT2	17.001	1.61851	<0.05
36	Heat shock protein beta-1	Q5S1U1	HSPB1	323.31	1.66962	<0.05
37	Striated muscle preferentially expressed protein kinase	A0A481BRQ9		64.828	1.53005	<0.05
38	Ubiquitin carboxyl-terminal hydrolase	A0A5G2R3H5	USP5	27.48	2.61354	<0.01
39	26S proteasome non-ATPase regulatory subunit 2	I3LEW5	PSMD2	14.258	2.89005	<0.05
40	General vesicular transport factor p115	A0A4X1T0L8	USO1	11.807	1.93063	<0.05
41	Ribonuclease inhibitor	P10775	RNH1	106.99	16.2732	<0.01
42	Calcium-transporting ATPase	A0A480TDT7	ATP2A2	295.12	2.49935	<0.05
43	Aspartate--tRNA ligase, cytoplasmic	A0A480NFZ5	DARS1	29.467	1.54418	<0.01
44	Enoyl-CoA hydratase	A0A480PE19	HADHA	41.248	1.7963	<0.01
45	26S proteasome non-ATPase regulatory subunit 5	A0A480QYD1	PSMD5	10.031	1.67431	<0.01
46	Beta-enolase	Q1KYT0	ENO3	178.06	2.20714	<0.05
47	Vesicle-fusing ATPase	A0A4X1SF26	VPS4A	16.74	2.01843	<0.01
48	ATP-dependent RNA helicase DDX1	A0A4X1UBH2	DDX1	19.213	2.35962	<0.01
49	Uncharacterized protein	A0A5G2QRX8	HRC	41.346	14.7609	<0.01
50	WD repeat-containing protein 1	K9IVR7	WDR1	177.78	5.06358	<0.01
51	Protein kinase domain-containing protein	A0A5K1UKA4	MAP2K6	23.01	1.90633	<0.05
52	RNA-splicing ligase RtcB homolog	Q19PY3	RTCB	42.093	4.47401	<0.05
53	CBM20 domain-containing protein	F1RYS9	STBD1	195.96	2.26163	<0.01
54	Cytochrome c oxidase subunit 7A1, mitochondrial	Q8SPJ9	COX7A1	3.3752	1.66636	<0.01
55	Junctophilin	A0A4X1TUL5	JPH2	84.431	1.72817	<0.01
56	Uncharacterized protein	A0A4X1U197	ADPRHL1	32.004	3.47018	<0.05
57	14_3_3 domain-containing protein	A0A4X1U626	YWHAE	239.19	3.51505	<0.01
58	Ankyrin-repeat domain 2 protein	I1SNT9	ANKRD2	60.197	3.67059	<0.05
59	Alpha-2-HS-glycoprotein (Fragment)	P29700	AHSG	52.913	2.50453	<0.01
60	14-3-3 protein theta	A0A5G2QZA1	YWHAQ	-2	2.13818	<0.05
61	IF rod domain-containing protein	A0A4X1UHN0		29.047	2.13327	<0.05
62	Serine/threonine-protein phosphatase 2A 65 kDa regulatory subunit A alpha isoform	P54612	PPP2R1A	24.84	2.25414	<0.01
63	Calponin-homology (CH) domain-containing protein	A0A4X1UI67	SMTNL2	35.058	8.68705	<0.05
64	Junctophilin	A0A4X1UKS4	JPH1	27.835	2.94124	<0.05
65	Uncharacterized protein	F2Z4Z1	YWHAG	158.65	3.19554	<0.01
66	Elongation factor 1-beta	F1SHD6	EEF1B2	10.784	5.58823	<0.05
67	Hsp90 chaperone protein kinase-targeting subunit	F6Q4F9	CDC37	10.896	2.26308	<0.05
68	Uncharacterized protein	A0A5G2RHH2	EHD1	19.913	1.66699	<0.05
69	Ubiquitin-like domain-containing protein	F1SUG4	ELOB	18.156	3.54256	<0.01
70	Uncharacterized protein	A0A4X1W1K9	EHD2	18.471	1.52163	<0.05
71	Protein phosphatase 1 regulatory subunit 3A	F1SJC2	PPP1R3A	199.13	3.51388	<0.01
72	Uncharacterized protein	F1SM01	MYL6B	82.864	3.27494	<0.05
73	Myosin light chain kinase 2, skeletal/cardiac muscle	F1S7H3	MYLK2	177.41	1.96297	<0.01
74	Creatine kinase	A0A5G2QZN6	CKM	323.31	4.67637	<0.05
75	Cofilin-2	Q5G6V9	CFL2	40.982	9.02142	<0.05
76	Solute carrier family 3 member 2 (Fragment)	B2D2K7	SLC3A2	4.3204	1.83319	<0.05
77	40S ribosomal protein S16	Q29201	RPS16	6.9354	1.95537	<0.05
78	PDZ and LIM domain protein 3	Q6QGC0	PDLIM3	305.84	3.08377	<0.01
79	Elongation factor 1-gamma	F1RPW9	EEF1G	35.076	7.8878	<0.01
80	Peptidyl-prolyl cis-trans isomerase A	P62936	PPIA	12.361	18.8417	<0.01
81	Four and a half LIM domains 1 protein, isoform C	Q9GJV4	fhl1C	323.31	4.6454	<0.01
82	Myoglobin	P02189	MB	97.323	2.20699	<0.05
83	Cardiac phospholamban	P61013	PLN	3.1083	3.26494	<0.05
84	Serine/threonine-protein phosphatase PP1-beta catalytic subunit	P61292	PPP1CB	26.238	7.23984	<0.01
85	Carbonic anhydrase 3	Q5S1S4	CA3	323.31	25.4004	<0.05
86	Pyruvate kinase	A0A480JGH8	PKM	49.583	0.423524	<0.05
87	Alpha-dystroglycan	A0A286ZY59	DAG1	26.116	0.559749	<0.01
88	MARVEL domain-containing protein	A0A4X1V840	SYPL1	4.8439	0.657336	<0.05
89	Uncharacterized protein	A0A286ZY30	KHSRP	66.413	0.623727	<0.05
90	Fibronectin	A0A4X1ULS9	FN1	32.685	0.50709	<0.05
91	Centrosomal protein of 164 kDa isoform X10	A0A480RNK7	CEP164	3.6484	0.321097	<0.01
92	FHA domain-containing protein	A0A4X1T736	CEP170	5.0334	0.66217	<0.01
93	SH3 domain-containing protein	A0A287B9W0	NEB	17.184	0.440005	<0.05
94	Fe2OG dioxygenase domain-containing protein	A0A4X1UG35	OGFOD2	2.7859	0.474286	<0.05
95	H15 domain-containing protein	A0A4X1V8T4	LOC100510904	8.6883	0.566686	<0.01
96	Uncharacterized protein	A0A4X1TAN5	PGM1	106.04	0.529135	<0.05
97	Uncharacterized protein	A0A4X1TMF6	NF1	2.4997	0.614238	<0.01
98	Troponin T, fast skeletal muscle	A0A4X1U8T2	TNNT3	323.31	0.587132	<0.05
99	Beta-sarcoglycan	F1SE70	SGCB	20.005	0.547507	<0.05
100	Uncharacterized protein	A0A4X1VUZ8	MYBPC2	323.31	0.63305	<0.01
101	Fast skeletal muscle troponin C	A1XQV5	TNNC2	323.31	0.665449	<0.05
102	Beta actin (Fragment)	Q00P29	ACTB	3.973	0.637637	<0.01
103	Myosin heavy chain (Fragment)	Q95249		6.8669	0.540019	<0.05
104	Phosphorylase kinase	A0A4X1SZ00	PHKG1	151.57	1.16875	0.0908055
105	Uncharacterized protein	A0A5G2QQE8	AIFM1	7.6614	1.55593	0.195016
106	Cytochrome c oxidase subunit 2	P50667	MT-CO2	18.157	1.43652	0.0684586
107	GOLD domain-containing protein	A0A4X1TBC6	TMED10	6.7243	1.14649	0.41576
108	Uncharacterized protein	A0A5G2RFW4	RAB2A	20.322	1.04514	0.362685
109	PCI domain-containing protein	I3LL55	PSMD3	21.164	2.6557	0.0535135
110	Uncharacterized protein	A0A4X1VE38	ILF3	57.648	0.671077	<0.05
111	Filamin-A isoform 2	A0A480K2C3		24.71	0.956171	0.8659
112	2-phospho-D-glycerate hydro-lyase	A0A287A8S8	ENO1	96.53	0.718232	0.0609077
113	HABP4_PAI-RBP1 domain-containing protein	A0A5G2QNW1	SERBP1	110.36	0.926711	0.719543
114	Succinate dehydrogenase [ubiquinone] flavoprotein subunit, mitochondrial	A0A5G2QMG3	SDHA	37.581	1.01106	0.963797
115	Uncharacterized protein	A0A5G2QZX1	ACTG1	151.18	0.678713	<0.05
116	Uncharacterized protein	A0A4X1V0V7	ACADVL	46.339	1.93904	0.152319
117	26S proteasome non-ATPase regulatory subunit 1	A0A5G2QUG8	PSMD1	11.217	1.23474	0.279041
118	Pre-B-cell leukemia transcription factor-interacting protein 1 isoform 1	A0A287BL58	PBXIP1	5.3908	1.1829	0.536913
119	Uncharacterized protein	A0A4X1SU43		205.47	1.39881	0.0627066
120	DCC-interacting protein 13-alpha	A0A480V5D7		3.6829	1.81548	0.283208
121	Actin, cytoplasmic 1	A0A287AAR4	ACTB	6.6779	0.598519	0.340262
122	14_3_3 domain-containing protein	A0A5G2QTR9	YWHAB	85.296	1.76863	0.110647
123	Vimentin	P02543	VIM	189.18	0.66129	0.362697
124	UBA domain-containing protein	I3LQ83	UBAP2L	3.7747	1.30536	0.165885
125	Splicing factor 3B subunit 1 isoform 1	A0A480NEJ0		3.6577	0.923681	0.663176
126	Matrin-3 isoform X1	A0A480R697		4.7337	0.865787	0.69681
127	Proteasome-associated protein ECM29-like protein	A0A0B8RVS2	KIAA0368	3.447	1.08641	0.536748
128	CLIP-associating protein 1 isoform X24	A0A480MD51		-2	0.8187	0.25911
129	Glycoprotein IIIb	A0A4X1SIC0	LOC100511343	10.019	1.29102	0.172082
130	ATP synthase subunit gamma	A0A287A9I8	ATP5F1C	26.682	1.63765	0.0506528
131	Uncharacterized protein	F1RR78	SPTAN1	21.808	1.48444	<0.05
132	60S ribosomal protein L12	A0A4X1U4P1	RPL12	19.34	1.09348	0.424008
133	Uncharacterized protein	A0A4X1SP71		3.2967	0.262856	0.331907
134	Uncharacterized protein	F1SPH1	PA2G4	6.9217	0.849018	0.460541
135	WD_REPEATS_REGION domain-containing protein	I3LSK5	GNB1	5.6944	0.922966	0.644065
136	F-actin-capping protein subunit alpha-2	Q29221	CAPZA2	323.31	0.69051	<0.01
137	GOLD domain-containing protein	F2Z501	TMED2	8.2839	1.04311	0.70988
138	60S ribosomal protein L8	F2Z567	RPL8	4.6814	1.20118	0.331996
139	60S ribosomal protein L10	Q29195	RPL10	16.363	1.21265	0.347193
140	Prenylcys_lyase domain-containing protein	A0A5G2R787	PCYOX1	17.912	0.797043	0.364104
141	Malectin domain-containing protein	A0A4X1T6S1	CABP1	54.893	1.70175	0.0791164
142	Heat shock 70 kDa protein 6	Q04967	HSPA6	6.5697	1.57347	0.0862042
143	Eukaryotic translation initiation factor 3 subunit A	A0A287A3Z5	EIF3A	4.0647	1.1134	0.749307
144	Alpha-actinin-4 isoform X1	A0A480HAC1		22.698	1.00166	0.989076
145	RNA helicase	A0A4X1TJ18	DDX21	3.87	1.26697	0.540263
146	Embryonic skeletal myosin heavy chain 3 (Fragment)	A0A1Y0DD98	MYH3	44.089	0.786666	<0.05
147	Heterogeneous nuclear ribonucleoproteins A2/B1	A0A4X1TY93	HNRNPA2B1	237.36	1.01144	0.970373
148	Troponin I slow-twitch skeletal isoform	Q7YSF4	TNNI1	263.48	1.74543	0.0743378
149	Actin-depolymerizing factor	A0A4X1UQ21		155.5	0.96411	0.856395
150	Heat shock protein beta-8	A0A4X1TV19	HSPB8	15.793	1.37055	0.409005
151	Uncharacterized protein	F1RZQ6	SLC25A4	81.397	1.07868	0.613613
152	Uncharacterized protein	A0A287A6R6	HYOU1	5.034	0.26352	0.0891911
153	N-myc downstream-regulated gene 2 protein	A0A4X1UTY0	NDRG2	12.282	2.25219	0.171801
154	Fumarate hydratase, mitochondrial	I3LPP1	FH	2.6308	1.33586	0.5529
155	Uncharacterized protein	A0A4X1TTH3	CNIH2	25.155	1.3068	0.104706
156	Histone domain-containing protein	A0A286ZRB3		6.435	0.719743	0.0898309
157	Caveolin	A0A286ZJQ9	CAV1	13.627	1.06828	0.521069
158	Annexin	F1S073	ANXA2	153.22	0.707987	0.500123
159	Nebulin-related-anchoring protein isoform 2	A0A480Y3H4		7.4385	1.11149	0.166878
160	Spectrin beta chain	A0A480VBU8		15.377	0.720522	0.255575
161	HATPase_c domain-containing protein	A0A287A9T4	HSP90AB1	202.54	1.38815	0.129658
162	Sepiapterin reductase	A0A4X1W2A0	SPR	6.8647	0.684831	<0.01
163	Tripartite motif-containing protein 54	G0WLG4	murf3	14.802	1.5666	0.402649
164	ATP-dependent 6-phosphofructokinase	A0A4X1TKL1	PFKM	323.31	1.16012	0.36341
165	Ribosomal protein L19	A0A286ZL26	RPL19	10.985	0.846171	0.453059
166	Uncharacterized protein	A0A4X1VVT7	TMOD4	82.507	0.818792	0.0592228
167	Ribosomal protein L15	A0A4X1UNF3	RPL15	12.633	0.937746	0.882599
168	60S ribosomal protein L35a	A0A287BLX7		3.7123	0.998697	0.996206
169	Uncharacterized protein	A0A5G2QYN3	SYNPO	46.442	1.35087	0.165548
170	Uncharacterized protein	A0A4X1VS02	SAFB	12.998	0.905002	0.883457
171	Calumenin (Fragment)	Q9MZ46		45.103	1.01403	0.953581
172	Uncharacterized protein	A0A287B7E9	PPFIA3	2.884	0.804575	<0.05
173	CULLIN_2 domain-containing protein	A0A286ZMU8	CUL5	19.779	1.23736	0.329477
174	Uncharacterized protein	A0A4X1WAA1	PHF6	7.1892	0.905504	0.728048
175	Nicotinamide phosphoribosyltransferase	A0A287B8D3	NAMPT	22.988	1.02167	0.964774
176	Complex I-30kD	A0A4X1VSA0	NDUFS3	11.749	0.756577	0.232425
177	Elongation factor 1-alpha	A0A5K1VC16	EEF1A2	249.89	3.18695	0.056177
178	L-lactate dehydrogenase A chain	P00339	LDHA	59.279	0.955033	0.763016
179	Tubulin alpha chain	A0A4X1UGK1	TUBA4A	19.36	1.24625	0.332456
180	Helix-destabilizing protein	A0A5G2QCR1	HNRNPA1	20.456	0.820207	0.674084
181	COP9 signalosome complex subunit 2	A0A5G2RCU4	COPS2	5.9005	1.25994	0.405519
182	Calcium-transporting ATPase	A0A480S375		50.246	1.05536	0.695573
183	DH domain-containing protein	A0A286ZQE8	PLEKHG6	2.4867	1.1158	0.618791
184	Creatine kinase	A0A481B434		105.8	1.45234	0.255457
185	Uncharacterized protein	A0A4X1VVA5	HNRNPH1	67.19	0.838052	0.564817
186	Isocitrate dehydrogenase [NAD] subunit, mitochondrial	A0A286ZQY6	IDH3A	45.469	1.1611	<0.05
187	Sodium/potassium-transporting ATPase subunit alpha	A0A480LMC5		50.919	0.72166	<0.05
188	Collagen-binding protein	A0A286ZRU9	SERPINH1	16.475	1.36257	0.22755
189	O-acetyl-ADP-ribose deacetylase MACROD1 isoform X1	A0A480VQB5		26.596	1.14195	0.661336
190	RRM domain-containing protein	A0A4X1UZK6	HNRNPC	3.6724	0.432155	0.11304
191	15S Mg(2+)-ATPase p97 subunit	A0A480PTB7		15.622	1.36064	0.511808
192	Uncharacterized protein	F1S441	CANX	19.117	0.838309	0.23042
193	Uncharacterized protein	A0A4X1T5G0		137.63	10.1917	0.388233
194	Uncharacterized protein	A0A4X1VN06	LMNB2	16.851	1.04511	0.746372
195	NIPSNAP domain-containing protein	A0A287APA1	NIPSNAP2	10.295	1.91083	0.187518
196	NTF2 domain-containing protein	A0A5G2RH50	G3BP1	8.6283	0.751689	0.403532
197	Vacuolar protein sorting-associated protein 35	A0A4X1TRV7		25.48	0.988674	0.974131
198	Uncharacterized protein	A0A4X1VS95	MTCH2	9.5574	1.39829	0.132856
199	Uncharacterized protein	A0A4X1T203	GYG1	17.564	1.20113	0.176632
200	Transket_pyr domain-containing protein	A0A286ZV48	OGDH	22.208	1.4453	0.314258
201	VWFA domain-containing protein	A0A4X1SKZ8	CACNA2D1	55.828	1.07303	0.7282
202	Uncharacterized protein	A0A4X1T3W7		71.757	1.28127	0.629255
203	Uncharacterized protein	A0A287BJF1	MYL1	75.704	0.63827	0.175581
204	60S ribosomal protein L14	A0A4X1VJM6		4.8232	1.04018	0.826955
205	Fructose-bisphosphate aldolase	A0A4X1TSU2	ALDOC	20.69	0.784815	0.158071
206	Uncharacterized protein	A0A4X1VJ17	HSPA8	323.31	1.24853	0.368089
207	Microtubule-associated protein	A0A287BBL5	MAP4	43.025	1.42416	0.286655
208	Uncharacterized protein	A0A5G2R231	LOC100736765	52.107	0.923423	0.399639
209	26S proteasome regulatory subunit 10B	A0A480TC66		4.9291	2.11435	0.0536227
210	Muscle-restricted coiled-coil protein	A0A286ZY32	CAVIN4	41.019	1.39122	0.206745
211	Isocitrate dehydrogenase [NADP], mitochondrial (Fragment)	P33198	IDH2	56.746	2.52656	0.0785272
212	Uncharacterized protein	A0A4X1UBG4		3.6991	1.23115	0.704191
213	ATP synthase F1 subunit delta	A0A4X1VPE5	ATP5F1D	5.418	1.15248	0.34598
214	ATP synthase F(0) complex subunit B1, mitochondrial	A0A5G2R4S0	ATP5PB	23.778	1.45324	<0.01
215	Uncharacterized protein	A0A4X1VQI8	SQSTM1	19.166	1.0011	0.996837
216	Uncharacterized protein	A0A4X1T3X5		43.968	1.1455	0.0951559
217	Fructose-bisphosphate aldolase	A0A286ZYX8	ALDOA	224.12	0.882985	0.446521
218	Eukaryotic translation initiation factor 4 gamma 1 isoform 5	A0A480M6T5		19.471	0.857564	0.385682
219	Dehydrogenase/reductase SDR family member 7B isoform 1	A0A480U2D0		4.9953	1.03008	0.809433
220	CSD_1 domain-containing protein	F1SQ46	YBX3	55.768	2.02457	0.129717
221	40S ribosomal protein S15a	A0A287A014	RPS15A	5.4365	0.762725	0.245698
222	Uncharacterized protein	A0A4X1TUJ6		20.333	0.754528	0.105754
223	HP domain-containing protein	A0A4X1UG00		6.8136	1.85027	0.0579504
224	Uncharacterized protein	F1S663	LAMC1	4.2275	0.787935	<0.01
225	Eukaryotic translation initiation factor 2 subunit 1	A0A4X1U4D4	EIF2S1	14.392	1.09107	0.361144
226	Protein-cysteine N-palmitoyltransferase HHAT-like protein isoform X1	F1SRF0	HHATL	8.654	1.21965	0.336235
227	SHSP domain-containing protein	A0A4X1W7Y4	HSPB7	33.151	2.53238	0.0626781
228	Phosphorylase b kinase regulatory subunit	A0A287A0V9	PHKB	116.01	0.935091	0.257992
229	Spectrin beta chain	A0A5G2QHL5	SPTB	13.591	0.967084	0.903486
230	Calcium channel voltage-dependent subunit beta 1	A0A4X1UKW5	CACNB1	11.078	1.49262	0.247012
231	Kinesin motor domain-containing protein	A0A4X1W0P7	KIF4A	2.4568	0.633013	0.157579
232	Uncharacterized protein	A0A287B6L9	SH2D3C	2.4423	0.788882	0.375495
233	Tubulin beta chain	A0A480LN86		248.29	0.930705	0.549439
234	TRASH domain-containing protein	A0A5G2QF82	RPL24	14.07	1.17038	0.367165
235	Uncharacterized protein	A0A287A2P1	CROCC2	3.7181	0.949834	0.816128
236	ATP synthase subunit d, mitochondrial	A0A4X1V3M3	ATP5PD	4.1519	0.743864	0.550924
237	Elongation factor 1-alpha	A0A287A391	EEF1A1	32.008	0.796011	0.467012
238	Uncharacterized protein	A0A4X1VMT1	TWF2	45.992	1.06808	0.765013
239	Caspase recruitment domain-containing protein 11	A0A481AH44		2.98	0.950377	0.922855
240	Isocitrate dehydrogenase [NAD] subunit, mitochondrial	A0A287A487	IDH3B	10.832	1.53895	0.095174
241	Splicing factor, proline-and glutamine-rich isoform X3	A0A287BRG3	SFPQ	17.264	0.967981	0.844945
242	Electron transfer flavoprotein-ubiquinone oxidoreductase	A0A4X1TY55	ETFDH	11.81	1.45091	0.260435
243	Ras-related protein Rab-21	A0A4X1W0W9	RAB21	8.5374	0.938707	0.535432
244	Uncharacterized protein	F1SKM0	UQCRC1	141.97	1.29005	<0.05
245	Heterogeneous nuclear ribonucleoprotein K	A0A287B646	HNRNPK	27.304	1.01189	0.905398
246	Uncharacterized protein	A0A287A6F0	MYLPF	323.31	0.784265	<0.01
247	Histone H2B	A0A287A7G8	H2BC11	4.0501	0.832521	0.148671
248	Pyruvate kinase	A0A4X1TEM7	PKM	167.53	0.717466	0.101145
249	Cytochrome c oxidase subunit	A0A4X1TG97	COX6B	10.63	1.47713	<0.05
250	Uncharacterized protein	A0A5G2QRW9	FLNC	323.31	1.36403	<0.05
251	Uncharacterized protein	A0A4X1UMY7	RPL7	38.256	0.978907	0.891925
252	RNA helicase	A0A287A8V1	EIF4A1	35.773	1.11115	0.54139
253	Uncharacterized protein	A0A4X1UP99	MLIP	24.698	1.40716	0.0587836
254	Sorting and assembly machinery component 50 homolog	A0A480PUN5		12.808	0.900349	0.491638
255	Isocitrate dehydrogenase [NAD] subunit, mitochondrial	F1S297	IDH3G	45.275	0.746085	0.21568
256	Phosphate carrier protein, mitochondrial isoform b	A0A480RHT6		13.415	1.36596	0.120791
257	CDGSH iron sulfur domain 1	X5FUA3		86.405	1.49796	0.290433
258	Uncharacterized protein	A0A4X1VR95		4.7929	0.212835	0.491073
259	Vesicle-associated membrane protein-associated protein A	A0A4X1VRS0	VAPA	37.532	1.24471	0.098602
260	75 kDa glucose-regulated protein	F1RGJ3	HSPA9	40.473	0.609273	0.244059
261	Lamin isoform A	A0A287AE06	LMNA	204.79	0.865665	0.163912
262	W2 domain-containing protein	A0A287AEC0	BZW2	10.272	2.00076	0.227865
263	40S ribosomal protein S5 (Fragment)	A0A480TWI0		11.21	1.35477	0.159119
264	Uncharacterized protein	A0A4X1T2E1	G3BP2	8.6162	1.05943	0.789647
265	Calmodulin	A0A287AHS0	CALM3	143.01	1.06067	0.642796
266	Calcium/calmodulin-dependent protein kinase	A0A5G2QS23	CAMK2D	26.996	1.41487	0.165271
267	R3H domain-containing protein 2 isoform X11	A0A480NQH7		-2	0.704607	0.0759203
268	Uncharacterized protein	A0A4X1UNQ3	FHOD1	69.578	1.35329	<0.05
269	Transgelin-2 isoform b (Fragment)	A0A480U398		6.542	0.895324	0.763114
270	BTB domain-containing protein	A0A287AIE4	KLHL41	178.17	1.28823	0.0723684
271	ATPase ASNA1	A0A4X1U030	ASNA1	6.1677	1.60223	0.0533512
272	Uncharacterized protein	A0A4X1VNX9	HNRNPM	12.215	1.0046	0.986846
273	cAMP-dependent protein kinase type I-alpha regulatory subunit	A0A4X1SQ46	PRKAR1A	9.7851	2.98311	0.155526
274	Phosphoglycerate mutase	A0A4X1UA74	PGAM1	5.8505	1.15823	0.572206
275	Sarcolemmal membrane-associated protein isoform X42	A0A480QGP0		6.6413	0.707323	0.530906
276	Coatomer subunit delta (Fragment)	A0A480N719		6.9151	1.26475	0.403546
277	Uncharacterized protein	A0A5G2QBL3	CDH13	4.1947	1.27577	0.382345
278	WD_REPEATS_REGION domain-containing protein	A0A4X1VYH7		2.9549	1.04651	0.830652
279	Uncharacterized protein	A0A4X1SJ63	LOC110255887	183.21	0.682313	0.0608852
280	MICOS complex subunit MIC60	A0A480XW90		67.084	2.82913	0.088823
281	40S ribosomal protein S15	A0A5S6HA49	RPS15	2.8621	1.1001	0.474129
282	Uncharacterized protein	A0A287BKL4	MYOM3	210.78	2.07966	0.0503135
283	Histone H2A	A0A287B0L6	LOC100157763	10.258	0.619152	0.114924
284	IF rod domain-containing protein	A0A4X1WBS4	LOC100525745	4.4228	1.10578	0.799044
285	Uncharacterized protein	A0A4X1SHZ2	CSRP1	5.4557	1.16451	0.811401
286	Uncharacterized protein	A0A287BQ85	PACSIN3	76.406	0.935781	0.691927
287	Rho GDP dissociation inhibitor alpha	E7EI20	ARHGDIA	26.792	2.42385	0.142935
288	Proton-translocating NAD(P)(+) transhydrogenase	K9IW80	NNT	42.661	1.24535	0.133406
289	Uncharacterized protein	A0A4X1U8U7	P4HB	80.348	0.853705	0.739864
290	SHSP domain-containing protein	A0A4X1TIY7	HSPB6	38.506	2.08709	0.0937394
291	NADH-ubiquinone oxidoreductase 75 kDa subunit, mitochondrial	F1SHD7	NDUFS1	11.609	0.813576	0.141931
292	Nucleoside diphosphate kinase (Fragment)	A0A480VUU1		27.124	1.04119	0.927538
293	Complex I-B12	A0A4X1VD84	NDUFB3	2.9649	1.0571	0.858515
294	Ribosomal_L18_c domain-containing protein	A0A4X1U3M9		7.7575	1.18077	0.363182
295	40S ribosomal protein S2	I3LJ87	RPS2	9.9834	1.32896	<0.05
296	Ubiquinone biosynthesis protein	A0A5G2QGD9	COQ9	11.6	1.57927	0.0610618
297	Non-POU domain-containing octamer-binding protein	K9IVQ3	NONO	16.884	0.841831	0.32508
298	Uncharacterized protein	A0A4X1ULS8	RAC2	3.4214	1.09273	0.751227
299	Uncharacterized protein	A0A4X1V7E0	SYNPO2	155.85	1.31902	<0.05
300	Calsequestrin	A0A4X1VTL1	CASQ1	323.31	0.874859	0.351191
301	Uncharacterized protein	A0A5G2QXY4	CHTOP	6.0199	0.732399	0.148214
302	Uncharacterized protein	A0A287AV63	PLIN4	69.514	1.48418	<0.05
303	26S proteasome regulatory subunit 8	A0A4X1T1U4	PSMC5	15.655	1.1397	0.668031
304	RNA helicase	A0A4X1SIL7		48.963	1.04481	0.786545
305	Calsequestrin	A0A480ZY01		4.8006	1.16767	0.543752
306	60S ribosomal protein L36a	P83884	RPL36A	4.4817	0.802263	0.203961
307	Uncharacterized protein	A0A287AXF7	FAM162A	3.8053	1.20035	0.0563661
308	14_3_3 domain-containing protein	A0A287AXR5	YWHAZ	91.501	1.24211	0.425342
309	MARVEL domain-containing protein	A0A5G2R2H0	SYPL2	14.37	0.853877	0.28624
310	60S acidic ribosomal protein P0	A0A4X1T9E9	RPLP0	11.464	0.908167	0.156613
311	PDZ domain-containing protein	A0A4X1SDH0	PDLIM7	214.23	0.687879	<0.01
312	Cysteine-S-conjugate beta-lyase 2	A0A4X1U7A3	KYAT3	12.014	1.7811	0.0638437
313	Cytochrome c domain-containing protein	A0A4X1UNI7	LOC100525869	47.833	1.27797	0.176413
314	Prolyl endopeptidase	P23687	PREP	51.286	1.08388	0.582037
315	Alpha-carbonic anhydrase domain-containing protein	I3L5M4	CA14	5.7586	1.06362	0.883881
316	Calreticulin	A0A4X1TBI0	CALR	69.943	0.949162	0.780853
317	Vesicle-associated membrane protein-associated protein B	A5GFS8	VAPB	10.584	1.47642	0.0841056
318	Uncharacterized protein	A0A4X1W4Q5		247.81	0.871522	0.136779
319	RFX-type winged-helix domain-containing protein	A0A4X1TFT2	RFX6	2.9827	0.677536	0.141467
320	40S ribosomal protein SA	A0A4X1TT41	RPSA	31.377	1.30801	<0.05
321	60S ribosomal protein L17	I3LT81	RPL17-C18orf32	9.1624	0.572143	0.0984083
322	40S ribosomal protein S3a	A0A4X1SKC4	RPS3A	18.386	0.835342	0.461944
323	26S proteasome AAA-ATPase subunit RPT3	A0A4X1SRU3	PSMC4	20.106	2.26691	0.0726361
324	Uncharacterized protein	A0A5G2QVB0	HMGN1	4.2105	0.71745	0.298959
325	Gamma-tubulin complex component	A0A287B4S7		2.5602	0.630987	0.175001
326	CMP/dCMP-type deaminase domain-containing protein	A0A4X1SNG6	APOBEC2	36.055	1.34622	0.198524
327	SH3 domain-containing protein	A0A287B5G8	NEB	323.31	0.779424	<0.05
328	60S ribosomal protein L3	A0A480JIW7		4.5831	0.466797	0.429956
329	Trypsin	P00761		39.094	0.940824	0.612012
330	Inosine-5-monophosphate dehydrogenase	A0A4X1SXS1	IMPDH	11.368	1.23676	0.192853
331	Protein kinase domain-containing protein	A0A4X1UTR6	MAP3K20	97.908	1.12375	0.22967
332	60S ribosomal protein L30	A0A4X1TXJ8	RPL30	37.266	0.995578	0.984851
333	40S ribosomal protein S4	A0A4X1W1U6	RPS4X	19.074	1.06065	0.834538
334	60S acidic ribosomal protein P2	A0A4X1VXC8	RPLP2	18.447	0.656303	0.163898
335	Far upstream element-binding protein 1 isoform X9	A0A480SY58		12.932	0.901922	0.685693
336	Uncharacterized protein	A0A287BI89	TAF6	-2	1.99535	0.0565954
337	Aldedh domain-containing protein	A0A287B9G0	ALDH3A2	34.635	1.51337	0.079033
338	PDZ domain-containing protein	A0A4X1VHY0		51.275	0.526546	0.117908
339	Eukaryotic translation initiation factor 3 subunit J	A0A4X1VCI5	EIF3J	5.7452	1.56942	0.0609766
340	Uncharacterized protein	A0A4X1UDZ5	NCBP1	100.45	0.827102	0.201795
341	Glycerol-3-phosphate dehydrogenase [NAD(+)]	A0A4X1WCQ0	GPD1	46.076	0.84416	0.23923
342	Protein kinase domain-containing protein	A0A4X1SPG3	NEK7	8.7278	0.933484	0.730887
343	High mobility group protein B1	A0A4X1THK6	HMGB1	101.61	0.958554	0.903698
344	Calcium/calmodulin-dependent protein kinase	A0A287BEM2	CAMK2B	31.725	1.44195	<0.05
345	Dolichyl-diphosphooligosaccharide--protein glycosyltransferase subunit 1	A0A4X1U1T3		13.11	0.95413	0.813767
346	Cytochrome c oxidase subunit	A0A287BGN0	COX6A1	3.5512	0.719636	0.276997
347	40S ribosomal protein S14	A0A4X1TBP5	RPS14	14.985	1.18465	0.271801
348	Tropomyosin alpha-1 chain	A0A287BHM1	TPM1	323.31	0.669028	<0.01
349	IF rod domain-containing protein	A0A4X1WBK5		6.6972	0.879491	0.769941
350	Calponin-homology (CH) domain-containing protein	A0A287BI30	SMTNL1	5.3123	1.40564	0.251833
351	PDZ domain-containing protein	A0A4X1UCF4	PDLIM5	239.18	0.91506	0.41852
352	78 kDa glucose-regulated protein	A0A4X1UFV5	HSPA5	33.394	1.06883	0.7569
353	Protein kinase domain-containing protein	A0A287BJB2	VRK1	2.5615	0.831476	0.488272
354	Mitochondrial fission factor	A0A4X1U3M8	MFF	3.8805	0.973361	0.949902
355	Uncharacterized protein	A0A287BK05	JSRP1	63.21	0.918744	0.703248
356	60S ribosomal protein L13	A0A4X1TCP6	RPL13	9.2883	0.976094	0.880653
357	Uncharacterized protein	A0A5G2QPL5	PRR33	38.571	1.27551	0.510291
358	Troponin T, fast skeletal muscle	Q75NG6	tnnt3	6.5805	1.88055	0.0910717
359	Very-long-chain enoyl-CoA reductase	A0A5G2QTJ4	TECR	19.406	0.899672	0.659842
360	Uncharacterized protein	A0A4X1UL16		21.603	4.55456	0.0679914
361	RanBP2-type domain-containing protein	A0A287BPC6	FUS	11.208	1.20484	0.672886
362	Uncharacterized protein	A0A4X1TQJ8	HADHB	35.019	1.62488	0.0643181
363	Uncharacterized protein	A0A287BPK4	MYOZ3	244.87	0.990308	0.902222
364	SH3 domain-containing protein	A0A287BPU2	NEB	9.7329	0.73033	0.183138
365	Complex I-B15	A0A5G2QVR1	NDUFB4	11.869	0.780771	0.171741
366	Polyadenylate-binding protein	F1SV06	PABPC4	4.4644	1.3581	0.268617
367	PP28 domain-containing protein	A0A5G2QR13	PDAP1	7.2518	0.952553	0.884085
368	40S ribosomal protein S20	A1XQU9	RPS20	8.4225	0.970764	0.892079
369	Heat shock 70 kDa protein 1B	Q6S4N2	HSPA1B	205.21	1.66535	0.0715406
370	Eukaryotic translation initiation factor 3 subunit H	A0A287BR32	EIF3H	5.6816	1.26045	0.432
371	60S ribosomal protein L10a (Fragment)	P53027	RPL10A	8.2665	0.899521	0.0820318
372	Triosephosphate isomerase	D0G7F6	TPI1	323.31	17.9193	0.0833619
373	Metavinculin	A0A4X1SRF3	VCL	139.85	1.1682	<0.05
374	ATP synthase subunit O, mitochondrial	Q2EN81	ATP5PO	41.325	1.44598	0.058899
375	Nucleolin	A0A480LD68		25.54	0.675788	0.168579
376	Uncharacterized protein	A0A4X1TQL3	MYPN	69.607	1.24983	<0.01
377	Alpha-protein kinase 3	A0A480EDG3		34.231	0.920939	0.745456
378	Nucleoplasmin domain-containing protein	A0A4X1U9Z4	NPM1	171.45	0.667005	0.354855
379	Cytochrome b-c1 complex subunit Rieske, mitochondrial	A0A4X1TWD8	LOC100522678	24.189	1.19102	0.352982
380	Histone H1.1	A0A480EWB1		3.9397	0.700645	0.371128
381	TATA-binding protein-associated factor 2N isoform 1	A0A480VIQ3		6.1591	0.942418	0.819228
382	Uncharacterized protein	A0A4X1T159		65.009	0.761859	0.56506
383	Transketolase isoform 1	A0A480N609		5.1163	1.00511	0.990815
384	Alpha-actinin cytoskeletal isoform	A0A4X1U5Y1		287.83	0.664572	0.125578
385	Protein unc-45 homolog B	A0A5G2QAB7	UNC45B	60.332	3.55631	0.110843
386	Decorin	Q9XSD9	DCN	27.211	1.34538	0.136905
387	Elongation factor Tu, mitochondrial	A0A4X1UEZ1		34.957	0.789502	0.239138
388	Collagen alpha-3(VI) chain isoform 4	A0A480KDW5		40.937	0.90972	0.671107
389	Unconventional myosin-XVIIIa isoform d	A0A480SFY7		9.2642	0.811453	0.289113
390	Coronin	A0A480HXR6		30.372	1.51228	0.156348
391	Titin isoform novex-3	A0A480SPW8		4.6785	1.2962	0.238858
392	Cytoplasmic dynein 1 heavy chain 1	A0A480YJT4		26.484	1.41473	0.322487
393	Plectin isoform 1b	A0A480N086		-2	1.44867	0.531667
394	Flotillin	A0A480V489		21.974	1.05541	0.857688
395	Plectin isoform 1b	A0A480NE31		323.31	0.999685	0.997331
396	Cytochrome b-c1 complex subunit 2, mitochondrial	A0A480IQC6		3.737	1.13535	0.884587
397	GB1/RHD3-type G domain-containing protein	A0A4X1SZU3		19.495	1.39593	0.125635
398	Dysferlin	A0A480SIV6		42.39	0.814128	0.325679
399	Keratin, type II cytoskeletal 5	A0A481BS11		32.392	1.03718	0.914904
400	60S ribosomal protein L27	A1XQU5	RPL27	5.5021	0.578542	0.113765
401	ATP synthase subunit beta (Fragment)	Q0QEM6	ATP5B	126.25	1.25521	0.0596645
402	Calcium-activated neutral proteinase 2	A0A4X1SUG5	CAPN2	14.815	1.25756	0.304062
403	Complex I-49kD	A0A481AK13		7.4063	0.556637	0.115245
404	Uncharacterized protein	F1RP44	IPO5	50.535	0.596159	0.547803
405	Myb-binding protein 1A isoform 1	A0A480K727		38.907	0.752935	0.352418
406	LIM domain-binding protein 3	A0A480K7Y0		17.471	0.977145	0.908532
407	Uncharacterized protein	F1S4Y8	EIF2S2	16.747	0.900605	0.733952
408	Malate dehydrogenase, mitochondrial	P00346	MDH2	29.04	1.32063	0.393524
409	SHSP domain-containing protein	A0A4X1TBV7	HSPB2	13.134	1.55407	0.0630133
410	CULLIN_2 domain-containing protein	A0A5G2RG48	CUL4A	4.0544	0.852239	0.222522
411	Importin subunit beta-1 isoform 1	A0A480LF55		27.626	1.32897	0.095457
412	Uncharacterized protein	A0A4X1TB95	HNRNPD	33.164	1.08071	0.683122
413	Uncharacterized protein	A0A4X1U5S3	HNRNPF	30.056	1.15426	0.35837
414	Dihydrolipoamide acetyltransferase component of pyruvate dehydrogenase complex	A0A4X1SR56		6.1232	1.46146	0.361686
415	RNA helicase	A0A480MPT2		3.8698	0.84636	0.745591
416	Heterogeneous nuclear ribonucleoprotein A/B isoform b	A0A481DGQ0		33.813	0.761175	0.486338
417	40S ribosomal protein S26	A0A480N4X7		4.1722	1.63625	0.0587426
418	Obscurin isoform b	A0A480NF45		144.01	1.07484	0.400703
419	CCT-theta	A0A480PFZ3		27.091	2.7607	0.0661384
420	Histone H1.4 (Fragment)	A0A480PNM6		4.4838	0.940534	0.831216
421	Myosin regulatory light chain 12B (Fragment)	A0A480PSI7		14.707	0.703274	0.475357
422	Myosin-1 isoform X1	A0A480Q0P6		-2	0.958436	0.912063
423	DNA helicase	A0A4X1W3R6	ATRX	3.1666	1.12762	0.36198
424	Actin, alpha skeletal muscle	P68137	ACTA1	323.31	0.786403	<0.01
425	40S ribosomal protein S12	P46405	RPS12	7.2575	1.45523	0.112
426	Uncharacterized protein	A0A5G2Q7R0	COL6A1	47.616	0.821074	0.460576
427	Gamma-sarcoglycan	A0A4X1TYP5	SGCG	31.869	0.634689	0.170313
428	Calcium-transporting ATPase	A0A480R346		323.31	1.14658	0.211207
429	Uncharacterized protein	K7GRX3	RBMX	2.3938	0.991209	0.963752
430	Alpha-actinin-3 isoform 1	A0A480REY2	ACTN3	323.31	0.727414	<0.01
431	Ryanodine receptor 1	Q29105	RYR1	323.31	0.984057	0.873577
432	Amine oxidase	A0A480YXT9		3.667	1.10485	0.600541
433	Stress-induced-phosphoprotein 1 isoform b	A0A480S0T3		5.8561	1.10036	0.859269
434	UCR_hinge domain-containing protein	A0A4X1WAF4	LOC100524873	7.5197	1.27694	0.298472
435	Glucose-6-phosphate isomerase	P08059	GPI	19.066	4.01674	0.0879618
436	Uncharacterized protein	F1SU55	SYNPO2L	108.76	1.09154	0.251328
437	Tropomyosin alpha-3 chain isoform Tpm3.3cy	A0A480SLY1		24.582	1.12112	0.74332
438	Titin isoform X6	A0A480SN35		323.31	0.767896	<0.01
439	Dolichyl-diphosphooligosaccharide--protein glycosyltransferase subunit 2	A0A4X1TJ78	RPN2	30.861	0.828119	0.255387
440	Uncharacterized protein	A0A4X1VW25	TPM2	323.31	0.814382	<0.05
441	Histone H4 (Fragment)	A0A481CZK5		98.863	0.714806	0.0665761
442	Tubulin alpha chain	A0A480TDR5		24.084	1.26055	0.341807
443	Tubulin beta chain	Q767L7	TUBB	29.352	1.27986	0.51264
444	Fibrinogen beta chain	A0A4X1SSE1	FGB	25.715	2.02431	0.235886
445	Signal recognition particle subunit SRP68	A0A5G2R2C4	SRP68	11.396	0.871093	0.508247
446	NADH dehydrogenase [ubiquinone] 1 alpha subcomplex subunit 6	A0A4X1W2D7	NDUFA6	5.0252	0.85446	0.663059
447	Protein disulfide-isomerase A6 isoform X1	A0A480TXM7		13.628	1.72446	0.123074
448	Uncharacterized protein	F1SPP8	CKAP4	3.9098	0.691243	0.500061
449	FERM domain-containing protein	A0A4X1VVJ4	EZR	13.954	1.2187	0.409573
450	Lamin isoform C	A0A480V981		41.407	1.01352	0.946895
451	Uncharacterized protein	I3LEQ7	STRAP	14.47	7.34642	0.0523777
452	Signal peptide, CUB and EGF-like domain-containing protein 3 isoform X1	A0A480VMW0		8.3856	2.19139	0.319139
453	B-cell receptor-associated protein	F1S2A8	BCAP31	51.514	1.31401	<0.05
454	Synemin isoform A	A0A480VRY6		323.31	1.14703	0.200772
455	Heterogeneous nuclear ribonucleoprotein A3 isoform a	A0A480W0D4		33.417	0.868931	0.41213
456	60S ribosomal protein L21	P49666	RPL21	5.364	0.969554	0.772632
457	Collagen type VI alpha 2 chain	I3LQ84	COL6A2	18.37	0.861426	0.470233
458	RNA helicase	A0A4X1TZD6	DHX9	15.095	1.1122	0.534157
459	Uncharacterized protein	A0A4X1W5L4		42.613	1.36344	0.187381
460	EVI5-like protein isoform 2	A0A480YGU5		-2	0.944908	0.343823
461	Myosin-9	K9IVP5	MYH9	37.227	0.931933	0.579902
462	6-phosphogluconate dehydrogenase, decarboxylating	F1RIF8	PGD	17.547	1.51252	0.403398
463	Myosin-1 isoform X1	A0A481AX92		323.31	0.944195	0.871573
464	Uncharacterized protein	A0A4X1V0F2		41.012	1.46224	<0.01
465	Nebulin isoform 3	A0A481BBQ7		323.31	0.805115	<0.05
466	Voltage-dependent anion-selective channel protein 3 (Fragment)	A0A481D1J3		15.183	1.27002	0.0517285
467	Uncharacterized protein	A0A4X1SEG0	PDLIM7	114.65	0.865539	0.140766
468	Myosin-7	P79293	MYH7	323.31	1.75229	0.0753646
469	NFACT-R_1 domain-containing protein	A0A5G2QRE8	NEMF	2.4599	0.823629	0.402898
470	Uncharacterized protein	A0A4X1SJ49		323.31	0.71781	<0.05
471	Peptidylprolyl isomerase	A0A4X1SKD0	FKBP1A	13.757	0.678732	0.107422
472	Myosin-2	A0A4X1SL20	MYH2	323.31	1.07198	0.735933
473	GBI1	Q06AS7		3.0374	1.36892	0.375092
474	Voltage-dependent anion-selective channel protein 2	Q9MZ15	VDAC2	67.848	1.01198	0.933859
475	Uncharacterized protein	A0A4X1SP98		2.9776	1.00967	0.966792
476	Clathrin heavy chain	I3LGD4	CLTC	51.898	1.55034	0.103318
477	Transforming protein RhoA isoform 1	I3LVS7	RHOA	6.3118	1.12448	0.124221
478	Sodium/potassium-transporting ATPase subunit alpha (Fragment)	I7HD36	atp1a1	12.275	0.843674	0.16221
479	Thioredoxin domain-containing protein	A0A5G2QKD9	PRDX3	27.206	1.14484	0.637873
480	BPI1 domain-containing protein	A0A4X1SZH9	BPIFA3	2.8477	0.881871	0.683873
481	Uncharacterized protein	A0A4X1T0H7	LOC100158001	2.527	0.859043	0.664053
482	Uncharacterized protein	A0A4X1T214		323.31	1.45358	0.188055
483	Serine/threonine-protein phosphatase (Fragment)	F2Q9B8	ppp3cb	24.47	4.48151	0.0510032
484	Aha1_N domain-containing protein	A0A4X1T2G4	AHSA1	41.812	1.87097	0.133536
485	Annexin	A0A5G2R850	ANXA7	21.089	0.683842	0.141341
486	SKIP_SNW domain-containing protein	A0A5G2QCT6	SNW1	2.479	0.694968	0.0797052
487	Uncharacterized protein	I3L9U0	MYL5	24.599	1.68052	0.210314
488	Uncharacterized protein	A0A4X1T530		15.034	1.33886	0.454197
489	Cysteine and glycine-rich protein 3	D2SQP3	CSRP3	50.29	2.95602	0.05114
490	Nudix hydrolase domain-containing protein	A0A5G2QG45	NUDT3	5.551	1.05404	0.942009
491	Calcium/calmodulin-dependent protein kinase	A0A4X1TAZ9	CAMK2A	11.446	1.26453	0.366441
492	Uncharacterized protein	A0A4X1T882	MYOZ3	160.69	0.97962	0.922443
493	Cytochrome c oxidase subunit 4 isoform 1, mitochondrial	I3LER5	COX4I1	12.199	1.17759	0.169328
494	Acetyltransferase component of pyruvate dehydrogenase complex	A0A5G2QFC4	DLAT	11.167	1.20614	0.289871
495	Uncharacterized protein	A0A5G2QJL9	GATD3A	8.0869	0.618457	0.152054
496	Prothymosin alpha (Fragment)	Q29286		31.683	2.08795	0.131157
497	BTB domain-containing protein	F1SRF1	KLHL40	32.607	1.4781	0.0508305
498	Uncharacterized protein	A0A4X1TL32	SET	15.72	0.977017	0.888336
499	Triadin	A0A5G2R3M0	TRDN	106.68	0.968033	0.787361
500	RNA 3-terminal phosphate cyclase	F1S564	RTCA	14.962	1.38271	<0.05
501	Cytochrome c oxidase polypeptide Va	F1SJ34	COX5A	4.9668	0.934215	0.819898
502	Mitochondrial NDUFA4	A1XQS3	NDUFA4	13.355	1.66199	0.073638
503	ATPase inhibitor, mitochondrial	Q29307	ATP5IF1	3.7173	1.10303	0.466181
504	Actin, cytoplasmic 1	A0A4X1TST1	ACTB	-2	1.15689	0.827516
505	Uncharacterized protein	A0A5G2RJU1	RAB10	7.093	1.06236	0.782452
506	Sarcoglycan delta	B8Y4S5	SGCD	10.732	0.636362	0.0661995
507	Uncharacterized protein	F1RNZ0	PLEKHF1	5.7971	1.1176	0.823561
508	Cytochrome c oxidase subunit 6C	A0A4X1TXH1	COX6C	7.6029	1.32677	0.20219
509	Uncharacterized protein	F1RP05	DNAJA2	35.358	0.948616	0.79403
510	Asporin	F1SUE4	ASPN	4.67	0.990788	0.958272
511	Complex I-B16.6	A0A5G2Q729	NDUFA13	3.201	1.06275	0.732513
512	Receptor expression-enhancing protein	F1RLG5	REEP5	22.681	0.717676	0.217137
513	Cytochrome b-c1 complex subunit 7	A0A4X1U2M7	UQCRB	11.574	1.23172	0.213953
514	Receptor of-activated protein C kinase 1	A0A4X1U2X6	RACK1	67.314	0.46152	0.50723
515	MYL2	Q8MHY0	MYL2	323.31	1.5332	0.275806
516	ATP synthase membrane subunit f	A0A5G2R0H7	ATP5MF	4.0453	0.97928	0.915981
517	Uncharacterized protein	A0A4X1U902		323.31	0.917862	0.0589554
518	IF rod domain-containing protein	A0A4X1U9J2		28.158	0.916657	0.793103
519	IF rod domain-containing protein	A0A4X1UAC9	LOC100737113	3.6014	0.763118	0.245034
520	Histone H2A	A0A5G2RBH4	H2AZ2	3.554	0.762817	0.0937998
521	60S ribosomal protein L32	Q6QAT0	RPL32	29.294	1.33733	0.222778
522	Siah-Interact_N domain-containing protein	A0A5G2QIJ1	CACYBP	3.4911	1.51449	0.306255
523	Troponin I	Q4JH15	TNNI2	323.31	0.734447	<0.05
524	Uncharacterized protein	A0A4X1UES2		35.342	1.93569	0.169027
525	TIP120 domain-containing protein	F1SQ89	CAND2	61.068	1.36719	0.0840305
526	Calcium-transporting ATPase	A0A4X1UH24		-2	1.10101	0.341456
527	Lamin-B1 isoform 1	F1RKM0	LMNB1	37.364	0.809421	0.190395
528	40S ribosomal protein S3	Q0Z8U2	RPS3	10.615	0.96761	0.86426
529	Hemoglobin subunit alpha	P01965	HBA	23.173	2.00159	0.157868
530	Prefoldin subunit 4	A0A5G2QBU9	PFDN4	6.0006	1.67312	0.274178
531	Uncharacterized protein	A0A5G2QKZ4	ACTC1	86.298	0.632477	0.187974
532	40S ribosomal protein S17	Q6QAP7	RPS17	2.5698	1.37245	0.46958
533	60S ribosomal protein L23	P62831	RPL23	13.546	1.48005	0.113412
534	Complex I-19kD	A0A4X1UNK6		17.13	1.17579	0.278803
535	Uncharacterized protein	A0A4X1UNV2	ACTN2	323.31	1.17528	0.345018
536	OBG-type G domain-containing protein	A0A5G2RAQ9	OLA1	12.945	3.25144	0.223916
537	ADP-ribosylation factor-like protein 6	I3LJG1	ARL6	4.8535	0.672655	0.187326
538	DnaJ homolog subfamily A member 1 isoform 1	F1SE73	DNAJA1	9.7247	1.26439	0.652304
539	Uncharacterized protein	A0A4X1USK2	EEF1D	89.477	1.53636	0.366095
540	MLC1f	A1XQT6	MYL1	323.31	0.728791	<0.01
541	Voltage-dependent anion-selective channel protein 1	Q9MZ16	VDAC1	54.377	1.11451	0.46032
542	Profilin	A0A4X1UWL6	PFN1	15.379	8.00328	0.0729146
543	Complex III subunit 8	F1RI18	UQCRQ	4.2085	1.35997	0.151608
544	Tropomyosin alpha-4 chain	A0A5G2RIZ8	TPM4	84.432	0.966694	0.857871
545	Sodium/potassium-transporting ATPase subunit beta	A0A4X1V1A9		5.8018	0.923196	0.418097
546	Calsarcin 1	Q1AG08	MYOZ2	51.814	2.51589	0.0556317
547	Small nuclear ribonucleoprotein Sm D3	A0A5G2QV25	SNRPD3	2.6709	1.1859	<0.05
548	Histone deacetylase	A0A4X1V3N6	HDAC2	7.0123	1.63376	0.326664
549	Asp-B-Hydro_N domain-containing protein	A0A4X1V4I1	ASPH	13.565	0.774541	0.276533
550	Uncharacterized protein	A0A4X1V4W8	MYOT	42.235	1.24326	0.271334
551	Uncharacterized protein	A0A4X1V5J3	MYOT	216.37	1.24889	<0.05
552	Dihydrolipoyl dehydrogenase, mitochondrial	A0A5G2QXX6	DLD	10.182	1.12	0.448242
553	Uncharacterized protein	A0A4X1V7F3		34.614	1.03637	0.872585
554	OBG-type G domain-containing protein	A0A5G2R9F2	DRG1	3.131	1.17986	0.361509
555	KOW domain-containing protein	I3L7Y1	RPL26	6.3316	1.06555	0.570861
556	Uncharacterized protein	A0A5K1TXL2	PLS3	3.2225	1.4976	0.410457
557	Protein-synthesizing GTPase	I3LUM9	EIF2S3	13.382	1.18517	0.330755
558	Protein disulfide-isomerase	F6QA08	PDIA3	30.821	1.31717	0.152593
559	Small muscular protein	Q0MUU2	SMPX	6.4892	0.97581	0.889944
560	WH2 domain-containing protein	A0A4X1VCX9		38.295	0.747063	0.32418
561	Pyruvate dehydrogenase E1 component subunit beta	A0A5G2R718	PDHB	11.128	1.05153	0.867535
562	Uncharacterized protein	A0A4X1VIX6	SYNCRIP	18.447	1.06152	0.743122
563	60 kDa chaperonin	A0A4X1VEW0		87.042	0.619684	0.291266
564	Uncharacterized protein	F1RS49	ABCE1	4.8596	1.2972	0.381613
565	Uncharacterized protein	A0A4X1VND0		19.864	0.837933	0.253907
566	Protein-L-isoaspartate(D-aspartate) O-methyltransferase	P80895	PCMT1	58.529	1.23434	0.160046
567	40S ribosomal protein S28	Q6QAT1	RPS28	5.2509	1.2745	0.143194
568	Adenylyl cyclase-associated protein	F1RUJ0	CAP2	37.989	1.06737	0.738019
569	40S ribosomal protein S9	I3LEX0	RPS9	7.7655	0.899393	0.349881
570	Uridine phosphorylase	A0A4X1VQJ2	UPP2	2.5991	0.688178	0.0615327
571	Sarcalumenin isoform X1	F1RK48	SRL	251.77	1.04088	0.84494
572	Uncharacterized protein	A0A4X1VSU4		323.31	0.789828	<0.01
573	40S ribosomal protein S11	F2Z4Y8	RPS11	9.9708	0.897236	0.687947
574	60S ribosomal protein L18	A0A5G2R5R3	RPL18	6.006	1.0147	0.864276
575	Phospholipid hydroperoxide glutathione peroxidase	P36968	GPX4	4.7232	1.05543	0.78441
576	NADH-cytochrome b5 reductase 3 (Fragment)	P83686	CYB5R3	30.333	1.35055	0.354365
577	Tropomyosin alpha-3 chain	A0A4X1VZV4	TPM3	323.31	1.86544	0.0911107
578	Protein S100-A10	P04163	S100A10	4.1816	0.585277	0.269337
579	CSD_1 domain-containing protein	A0A4X1W661	YBX1	95.873	0.97517	0.807266
580	Uncharacterized protein	F1RLB5	NAPA	16.474	2.68879	0.336809
581	Reticulon	Q6IM77	RTN2	11.673	1.01256	0.922279
582	CCT-beta	F6Q936	CCT2	38.448	2.77846	0.172731
583	Phosphoglycerate kinase 1	Q7SIB7	PGK1	201.48	7.81514	0.0632237
584	Annexin	K7GLE1	ANXA1	12.825	0.853151	0.617191
585	Uncharacterized protein	I3L5Y5	STAC3	46.119	0.779552	0.159545
586	Reticulon	A0A5K1U735	RTN4	8.8053	0.77594	0.292725
587	Succinate dehydrogenase [ubiquinone] iron-sulfur subunit, mitochondrial	Q007T0	SDHB	9.573	1.29622	0.126442
588	40S ribosomal protein S8	F2Z5F5	RPS8	49.748	0.926522	0.642723
589	Uncharacterized protein	I3LEC2	PCBP1	63.176	1.34103	<0.05
590	Tubulin alpha chain	A0A4X1WCL9	TUBA1A	165.89	0.967742	0.709298
591	Galectin	A0A5G2R7M4	LGALS3	13.566	0.716917	0.45212
592	Serum amyloid A protein	A0A5G2QFI9	SAA2	3.2073	0.86616	0.889866
593	Uncharacterized protein	A0A5G2QFP8	ICMT	4.2259	1.25188	0.335648
594	Uncharacterized protein	A0A5G2QM05		297.52	0.823707	<0.05
595	Uncharacterized protein	A0A5G2QM90	MYBPC1	17.818	0.817153	0.644374
596	Histone H2B	A0A5G2QML3	H1-3	99.036	0.848691	0.175889
597	Dystrophin	A0A5G2QTV4	DMD	168.57	0.900255	0.340413
598	Uncharacterized protein	A0A5G2QZ79	OBSCN	323.31	1.10195	0.372734
599	UBC core domain-containing protein	A0A5G2RGI4	UBE2N	16.783	1.01938	0.823413
600	Uncharacterized protein	A0A5G2R4G6	ALDH1A1	57.72	0.896767	0.618221
601	Myosin-4	A0A5G2RAA2	MYH4	232.31	0.798162	<0.05
602	Myomesin-1 isoform b	A0A5K1VE56	MYOM1	323.31	0.832873	<0.01
603	GTP-binding protein SAR1b	A0A5S6GER6	SAR1B	8.1324	1.34852	0.0923668
604	Troponin T, slow skeletal muscle	A0A5S6GU87	TNNT1	175.71	1.86614	0.121666
605	PRA1 family protein 3	Q56P28	ARL6IP5	12.143	1.10517	0.272285
606	Tropomyosin alpha-3 chain	A1XQV4	TPM3	-2	0.673577	0.14222
607	Telethonin	A4GR69	TCAP	294.16	1.13175	0.159146
608	LIM domain and actin-binding protein 1	B0KYV5	LIMA1	7.6536	0.93754	0.212166
609	Alpha-crystallin B chain	Q7M2W6	CRYAB	44.77	1.49206	0.145021
610	Actin (Fragment)	B2ZFN7		-2	0.803855	0.242129
611	Phosphoglycerate mutase	B5KJG2	PGAM2	188.66	0.895539	0.678004
612	AMP deaminase	B5SYT7	AMPD1	323.31	0.830027	0.486488
613	Cardiomyopathy associated 1	B8LFE3	CMYA1	80.194	1.05071	0.830129
614	5-AMP-activated protein kinase catalytic subunit alpha-2	Q28948	PRKAA2	5.2352	0.923782	0.609755
615	F-actin-capping protein subunit beta	D2JYW4	CAPZB	285.78	0.720914	<0.01
616	Hemoglobin subunit beta	F1RII7	HBB	48.09	1.65288	0.177883
617	Phosphorylase b kinase regulatory subunit	F1RPM0	PHKA1	165.74	1.11203	0.392313
618	Fibrinogen alpha chain	F1RX36	FGA	34.02	2.37155	0.0784307
619	Uncharacterized protein	F1S288	SNTB1	23.108	1.28337	<0.05
620	Ubiquitin-60S ribosomal protein L40	P63053	UBA52	28.211	1.0122	0.949198
621	Uncharacterized protein	F1S9T0	DNAJB4	23.245	1.49907	0.0606461
622	Protein kinase domain-containing protein	F1SA79	MAP2K7	-2	0.797789	0.257799
623	Myosin-4	F1SS65	MYH4	323.31	0.957028	0.880069
624	Uncharacterized protein	F1SS66	MYH13	7.3511	0.801814	<0.05
625	40S ribosomal protein S6	F2Z5Q6	RPS6	12.645	0.949295	0.844922
626	Uncharacterized protein	I3L675	MYH15	4.7744	0.717173	0.153969
627	Myosin-binding protein H	I3LIE7	MYBPH	323.31	0.548221	0.0523275
628	MYL3	K4EJ64	MYL3	191.78	1.73365	0.132186
629	Uncharacterized protein	K7GP28	HSD17B10	31.719	1.17366	0.577904
630	IgG heavy chain	L8B165	IGHG	22.082	0.519835	0.219307
631	Desmin	P02540	DES	323.31	1.02315	0.704763
632	Tropomyosin alpha-1 chain	P42639	TPM1	53.53	0.802431	0.107249
633	40S ribosomal protein S18	P62272	RPS18	7.1043	0.929252	0.741295
634	40S ribosomal protein S21	P63221	RPS21	6.9705	1.27459	0.252237
635	Troponin C, slow skeletal and cardiac muscles	P63317	TNNC1	323.31	1.7398	0.0759737
636	Cytochrome c oxidase polypeptide Vb (Fragment)	P79319		7.0244	1.1746	<0.05
637	Cell division control protein 42 homolog	Q007T2	CDC42	3.3658	1.42187	<0.05
638	Calsarcin 3	Q1AG05		5.7903	0.797222	0.726552
639	14-3-3 sigma protein	Q1W2G0	Sfn	3.9682	1.16914	0.667671
640	Vascular smooth muscle alpha-actin (Fragment)	Q27HS3		-2	1.0109	0.941562
641	Endoplasmin	Q29092	HSP90B1	12.544	0.770983	0.739262
642	60S ribosomal protein L34	Q29223	RPL34	3.4031	0.872876	0.244404
643	60S ribosomal protein L35	Q29361	RPL35	4.0526	1.04202	0.840802
644	60S ribosomal protein L6	Q2YGT9	RPL6	26.4	1.05815	0.74484
645	Myozenin-1	Q4PS85	MYOZ1	323.31	0.836381	<0.05
646	Four and a half LIM domains 3	Q863I3	FHL3	83.883	1.55179	0.162403
647	Beta-tropomyosin (Fragment)	Q8MKF2	TPM2	33.927	0.739402	0.0529849
648	Beta-tropomyosin (Fragment)	Q8MKF3	TPM2	2.5745	0.611354	0.256107
649	ATP synthase subunit e, mitochondrial	Q9MYT8	ATP5ME	12.934	1.34553	0.174083
650	Myosin-4	Q9TV62	MYH4	323.31	0.69434	<0.01
651	Non-specific serine/threonine protein kinase	A0A5G2Q8F9	OXSR1	5.284	*	*
652	Karyopherin alpha 1 (Fragment)	Q9GK23	Kpna1	3.2279	*	*
653	Lactoylglutathione lyase	I3LDM7	GLO1	35.237	*	*
654	RPN13_C domain-containing protein	A0A4X1UYD9	ADRM1	6.6237	*	*
655	Serine/threonine-protein phosphatase 2A catalytic subunit alpha isoform	P67776	PPP2CA	15.352	*	*
656	Dual specificity protein phosphatase	A0A4X1SNN5	DUPD1	9.9504	*	*
657	Malignant T-cell-amplified sequence	A0A286ZJU5	LOC100738684	4.0628	*	*
658	WH1 domain-containing protein	A0A4X1T257	HOMER1	3.0342	*	*
659	Heat shock 110 kDa protein	A0A4X1TGQ2	HSPH1	7.5804	*	*
660	Inter-alpha-trypsin inhibitor heavy chain H4	A0A5G2QEW1	ITIH4	6.61	*	*
661	J domain-containing protein	A0A4X1UFR7	DNAJB2	5.9952	*	*
662	Eukaryotic translation initiation factor 2A	A0A4X1SXJ6	EIF2A	3.8682	*	*
663	WD_REPEATS_REGION domain-containing protein	A0A4X1TJA0	EML1	2.7777	*	*
664	Phosphoglycerate mutase	A0A4X1VRK0	BPGM	6.2702	*	*
665	AAA domain-containing protein	A0A4X1VQE9	RAPSN	12.879	*	*
666	Guanidinoacetate N-methyltransferase	A0A4X1VP82	GAMT	24.045	*	*
667	Uncharacterized protein	A0A286ZUN0	SESN1	3.5575	*	*
668	Eukaryotic translation initiation factor 5	A0A286ZZV4	EIF5	6.9871	*	*
669	AA_TRNA_LIGASE_II domain-containing protein	A0A4X1U5J5	NARS1	3.7431	*	*
670	Uncharacterized protein	F1S8G6	SGTA	5.8664	*	*
671	RNA helicase	A0A4X1SLL7	DDX6	8.623	*	*
672	COP9 signalosome complex subunit 5	A0A480ZFT3	JAB1	9.9431	*	*
673	Uncharacterized protein	A0A4X1VPT3	TXLNB	3.1938	*	*
674	ANK_REP_REGION domain-containing protein	A0A5G2Q768	ANKRD44	-2	*	*
675	Lactamase_B domain-containing protein	A0A287AAI9	HAGH	18.606	*	*
676	Dynein light chain roadblock	A0A4X1T336	DYNLRB1	4.4631	*	*
677	COP9 signalosome complex subunit 6	A0A4X1UB18	COPS6	6.1445	*	*
678	Uncharacterized protein	A0A4X1VZD9	NAP1L1	23.17	*	*
679	cAMP-dependent protein kinase type II-alpha regulatory subunit	A0A4X1T087	PRKAR2A	34.367	*	*
680	Uncharacterized protein	A0A4X1U3Y3	NAP1L4	15.729	*	*
681	NSFL1 cofactor p47	A0A4X1SK86	NSFL1C	21.123	*	*
682	Protein transport protein SEC23	A0A287AP11	SEC23A	8.286	*	*
683	Uncharacterized protein	A0A5G2RAL9	VTA1	11.57	*	*
684	Uncharacterized protein	A0A287AZA3	COPS3	4.9843	*	*
685	Peptidylprolyl isomerase	A0A4X1SKS4	FKBP3	5.1707	*	*
686	Uncharacterized protein	F1RWL6	HIF1AN	3.953	*	*
687	Uncharacterized protein	A0A5G2R556	VCPKMT	4.3851	*	*
688	Nuclear distribution protein C homolog	A0A4X1UR50	NUDC	7.7729	*	*
689	DCN1-like protein	A0A4X1UYX7	MCCC1	38.266	*	*
690	Seryl-tRNA synthetase	A0A480PTK3	SARS1	3.9221	*	*
691	Uncharacterized protein	A0A5G2RLT1	EIF4G2	12.227	*	*
692	Uncharacterized protein	A0A4X1T6A2	COBL	3.2803	*	*
693	Eukaryotic translation initiation factor 4H	A0A480PPD4	EIF4H	12.984	*	*
694	Arginine--tRNA ligase, cytoplasmic	A0A5G2RDY5	RARS1	4.6472	*	*
695	Dual specificity protein phosphatase	I3LCX3	DUSP3	13.521	*	*
696	26S proteasome AAA-ATPase subunit RPT1	A0A480VIW9	PSMC2	11.628	*	*
697	Geranylgeranyl transferase type II subunit alpha	A0A480YDI5	RABGGTA	26.232	*	*
698	AMPKBI domain-containing protein	K7GPQ2	PRKAB2	3.1475	*	*
699	Flavin reductase (NADPH)	I3LQH7	BLVRB	3.9488	*	*
700	Aminoacyl-tRNA hydrolase	F1S227	PTRH2	2.5369	*	*
701	4-phosphopantetheinyl transferase	A0A4X1SSL9	AASDHPPT	3.1175	*	*
702	Dynein light chain	D9U8D1	DYNLL1	16.907	*	*
703	COP9 signalosome complex subunit 8	A0A4X1T9H3	COPS8	3.8452	*	*
704	Uncharacterized protein	A0A5G2QV44	DECR1	8.5109	*	*
705	Phosphoinositide phospholipase C	F1SRY6	PLCD4	28.155	*	*
706	5-AMP-activated protein kinase subunit gamma-3	K7GM96	PRKAG3	2.4929	*	*
707	PDZ domain-containing protein	A0A5G2QRL2	PDLIM1	13.779	*	*
708	Peptidyl-prolyl cis-trans isomerase	I3LLH5	PIN1	20.521	*	*
709	Uncharacterized protein	A0A4X1V715	ATAD1	25.412	*	*
710	Uncharacterized protein	A0A4X1VP63	MTPN	4.74	*	*
711	Ubiquitin carboxyl-terminal hydrolase	A0A4X1VR78	USP14	7.3896	*	*
712	CS domain-containing protein	A0A5G2QBU2	PTGES3	4.4167	*	*
713	S-formylglutathione hydrolase	A0A5S6IDI6	ESD	3.8341	*	*
714	Purine rich element binding protein A	A0A5G2RGK0	PURA	17.302	*	*
715	Proline-rich basic protein 1	F1RGH4	PROB1	23.463	*	*
716	14 kDa phosphohistidine phosphatase	P59083	PHPT1	35.451	*	*
717	Splicing factor 3A subunit 1	A0A480RZG1	SF3A1	2.7867	**	**
718	Uncharacterized protein	A0A287AXQ3	LOC100524794	2.4188	**	**
719	Cathepsin B	A0A287BF94	CTSB	7.8422	**	**

## Sheet: Table S2
Supplementary Information Table S2 Detailed information for differential proteins of myofibrillar fraction including protein names, protein UniProt/NCBI accession,gene names,score,fold change(FC), and P.value(Note:“*” means only detected in PSE meat; “**” means only detected in RFN meat. )
No.	Protein names	Protein UniProt /NCBI Accession	Gene names	Score	FC	P.value
1	Uncharacterized protein	A0A4X1SPB9	LOC100157002	10.407	1.97452	0.0110383
2	Ubiquitin-activating enzyme E1	A0A480W380	UBA1	51.865	9.37584	4.72056e-05
3	AMP-binding domain-containing protein	A0A4X1VWL0	ACSL1	60.084	2.92278	0.00867399
4	Mitsugumin-53	A0A4X1TGS5	MG53	235.3	2.68737	0.0123633
5	Chloride intracellular channel protein	A0A4X1V3J2	CLIC5	12.213	2.15825	0.0443426
6	Eukaryotic translation initiation factor 5A	A0A4X1V2D0	EIF5A	98.958	19.2714	0.000560028
7	Calcium/calmodulin-dependent protein kinase	F6QB46	CAMK2G	49.063	1.66431	0.025006
8	Uncharacterized protein	A0A4X1TI08	SH3BGR	28.526	2.30077	0.0262321
9	Alpha-1,4 glucan phosphorylase	A0A286ZMZ9	PYGM	323.31	18.1818	0.0216445
10	Adenylate kinase isoenzyme 1	P00571	AK1	187.73	6.15903	0.0402098
11	Bridging integrator 1	A1EAJ7	BIN1	323.31	2.03828	0.011004
12	Galectin (Fragment)	Q6J267	LGALS1	164.53	5.56009	0.02076
13	Uncharacterized protein	A0A286ZRX8	FLNC	55.377	2.15603	0.000872427
14	Serine/threonine-protein phosphatase	A0A286ZXJ6	PPP3CA	7.2853	2.61023	0.0489332
15	Caveolae-associated protein 1	A0A481DAZ4	CAVIN1	126.8	1.95234	0.000401775
16	Uncharacterized protein	A0A4X1VGY6	LDB3	323.31	1.54516	8.04114e-06
17	BRO1 domain-containing protein	A0A4X1U723	PDCD6IP	37.824	1.80647	0.0298745
18	ZZ-type domain-containing protein	A0A287BIR4	DTNA	73.766	1.71796	0.00417981
19	Microtubule-associated protein RP/EB family member 2	A0A4X1VCG5	MAPRE2	15.027	1.73962	0.0126011
20	ATP synthase subunit alpha	F1RPS8	ATP5F1A	63.034	1.97342	0.013737
21	Uncharacterized protein	A0A4X1VQF0	TCP1	19.923	4.23414	0.049501
22	T-complex protein 1 subunit eta	A0A5G2RH19	CCT7	11.287	1.62251	0.0041266
23	T-complex protein 1 subunit gamma	A0A480WDC3	CCT3	27.422	2.30783	0.00910902
24	2-phospho-D-glycerate hydro-lyase	A0A4X1UZ92	ENO2	5.1214	2.28596	0.042287
25	Heat shock protein HSP 90-alpha isoform 2	A0A481CXT9	HSP90AA1	256.08	3.01595	0.0112989
26	Tr-type G domain-containing protein	A0A4X1VST4	EEF2	161.78	3.09723	0.000315766
27	4-alpha-glucanotransferase	F1S557	AGL	128.07	4.28617	4.89126e-05
28	Voltage-dependent L-type calcium channel subunit alpha	A0A5G2QSL4	CACNA1S	43.947	1.546	0.0386875
29	Carnitine O-palmitoyltransferase	I3LV35	CPT1B	5.4338	2.59688	0.00386759
30	Glycogen [starch] synthase	A0A5G2QKR0	GYS1	67.92	2.46265	0.00240894
31	Uncharacterized protein	A0A4X1V140	FXR1	17.888	2.34242	0.0315382
32	Elongin-C	A0A4X1UKG5	ELOC	29.145	2.86447	0.00307618
33	Adenylosuccinate synthetase isozyme 1	A0A287BAF3	ADSS1	105.07	7.06936	0.0141461
34	Glyceraldehyde-3-phosphate dehydrogenase	P00355	GAPDH	214	1.71717	0.0283709
35	Aspartate aminotransferase	A0A4X1UT32	GOT2	17.001	1.61851	0.0205922
36	Heat shock protein beta-1	Q5S1U1	HSPB1	323.31	1.66962	0.0183931
37	Striated muscle preferentially expressed protein kinase	A0A481BRQ9		64.828	1.53005	0.0103869
38	Ubiquitin carboxyl-terminal hydrolase	A0A5G2R3H5	USP5	27.48	2.61354	0.00730106
39	26S proteasome non-ATPase regulatory subunit 2	I3LEW5	PSMD2	14.258	2.89005	0.0381215
40	General vesicular transport factor p115	A0A4X1T0L8	USO1	11.807	1.93063	0.0281818
41	Ribonuclease inhibitor	P10775	RNH1	106.99	16.2732	0.00103299
42	Calcium-transporting ATPase	A0A480TDT7	ATP2A2	295.12	2.49935	0.0142695
43	Aspartate--tRNA ligase, cytoplasmic	A0A480NFZ5	DARS1	29.467	1.54418	0.000949735
44	Enoyl-CoA hydratase	A0A480PE19	HADHA	41.248	1.7963	0.00867445
45	26S proteasome non-ATPase regulatory subunit 5	A0A480QYD1	PSMD5	10.031	1.67431	0.00723244
46	Beta-enolase	Q1KYT0	ENO3	178.06	2.20714	0.0477249
47	Vesicle-fusing ATPase	A0A4X1SF26	VPS4A	16.74	2.01843	0.00874231
48	ATP-dependent RNA helicase DDX1	A0A4X1UBH2	DDX1	19.213	2.35962	0.00767117
49	Uncharacterized protein	A0A5G2QRX8	HRC	41.346	14.7609	0.000809401
50	WD repeat-containing protein 1	K9IVR7	WDR1	177.78	5.06358	0.00136035
51	Protein kinase domain-containing protein	A0A5K1UKA4	MAP2K6	23.01	1.90633	0.0274433
52	RNA-splicing ligase RtcB homolog	Q19PY3	RTCB	42.093	4.47401	0.028175
53	CBM20 domain-containing protein	F1RYS9	STBD1	195.96	2.26163	0.00512802
54	Cytochrome c oxidase subunit 7A1, mitochondrial	Q8SPJ9	COX7A1	3.3752	1.66636	0.00317122
55	Junctophilin	A0A4X1TUL5	JPH2	84.431	1.72817	0.00408879
56	Uncharacterized protein	A0A4X1U197	ADPRHL1	32.004	3.47018	0.0177186
57	14_3_3 domain-containing protein	A0A4X1U626	YWHAE	239.19	3.51505	6.64878e-05
58	Ankyrin-repeat domain 2 protein	I1SNT9	ANKRD2	60.197	3.67059	0.0283682
59	Alpha-2-HS-glycoprotein (Fragment)	P29700	AHSG	52.913	2.50453	0.00860766
60	14-3-3 protein theta	A0A5G2QZA1	YWHAQ	-2	2.13818	0.0216106
61	IF rod domain-containing protein	A0A4X1UHN0		29.047	2.13327	0.0307672
62	Serine/threonine-protein phosphatase 2A 65 kDa regulatory subunit A alpha isoform	P54612	PPP2R1A	24.84	2.25414	0.00190076
63	Calponin-homology (CH) domain-containing protein	A0A4X1UI67	SMTNL2	35.058	8.68705	0.0103234
64	Junctophilin	A0A4X1UKS4	JPH1	27.835	2.94124	0.0188242
65	Uncharacterized protein	F2Z4Z1	YWHAG	158.65	3.19554	0.000112173
66	Elongation factor 1-beta	F1SHD6	EEF1B2	10.784	5.58823	0.0135568
67	Hsp90 chaperone protein kinase-targeting subunit	F6Q4F9	CDC37	10.896	2.26308	0.0258683
68	Uncharacterized protein	A0A5G2RHH2	EHD1	19.913	1.66699	0.0285644
69	Ubiquitin-like domain-containing protein	F1SUG4	ELOB	18.156	3.54256	0.000917848
70	Uncharacterized protein	A0A4X1W1K9	EHD2	18.471	1.52163	0.0413053
71	Protein phosphatase 1 regulatory subunit 3A	F1SJC2	PPP1R3A	199.13	3.51388	0.00673761
72	Uncharacterized protein	F1SM01	MYL6B	82.864	3.27494	0.0263061
73	Myosin light chain kinase 2, skeletal/cardiac muscle	F1S7H3	MYLK2	177.41	1.96297	0.00404298
74	Creatine kinase	A0A5G2QZN6	CKM	323.31	4.67637	0.0350686
75	Cofilin-2	Q5G6V9	CFL2	40.982	9.02142	0.0138729
76	Solute carrier family 3 member 2 (Fragment)	B2D2K7	SLC3A2	4.3204	1.83319	0.0448818
77	40S ribosomal protein S16	Q29201	RPS16	6.9354	1.95537	0.0148326
78	PDZ and LIM domain protein 3	Q6QGC0	PDLIM3	305.84	3.08377	0.00105428
79	Elongation factor 1-gamma	F1RPW9	EEF1G	35.076	7.8878	9.27888e-06
80	Peptidyl-prolyl cis-trans isomerase A	P62936	PPIA	12.361	18.8417	0.00148054
81	Four and a half LIM domains 1 protein, isoform C	Q9GJV4	fhl1C	323.31	4.6454	0.00149641
82	Myoglobin	P02189	MB	97.323	2.20699	0.0131045
83	Cardiac phospholamban	P61013	PLN	3.1083	3.26494	0.0325284
84	Serine/threonine-protein phosphatase PP1-beta catalytic subunit	P61292	PPP1CB	26.238	7.23984	0.00724402
85	Carbonic anhydrase 3	Q5S1S4	CA3	323.31	25.4004	0.0107116
86	Pyruvate kinase	A0A480JGH8	PKM	49.583	0.423524	0.0454918
87	Alpha-dystroglycan	A0A286ZY59	DAG1	26.116	0.559749	0.00624692
88	MARVEL domain-containing protein	A0A4X1V840	SYPL1	4.8439	0.657336	0.0129583
89	Uncharacterized protein	A0A286ZY30	KHSRP	66.413	0.623727	0.0181419
90	Fibronectin	A0A4X1ULS9	FN1	32.685	0.50709	0.0118167
91	Centrosomal protein of 164 kDa isoform X10	A0A480RNK7	CEP164	3.6484	0.321097	0.0033984
92	FHA domain-containing protein	A0A4X1T736	CEP170	5.0334	0.66217	0.00139781
93	Nebulin	A0A287B9W0	NEB	17.184	0.440005	0.0380967
94	Fe2OG dioxygenase domain-containing protein	A0A4X1UG35	OGFOD2	2.7859	0.474286	0.0240475
95	H15 domain-containing protein	A0A4X1V8T4	LOC100510904	8.6883	0.566686	0.000632161
96	Uncharacterized protein	A0A4X1TAN5	PGM1	106.04	0.529135	0.0152659
97	Uncharacterized protein	A0A4X1TMF6	NF1	2.4997	0.614238	0.00452762
98	Troponin T, fast skeletal muscle	A0A4X1U8T2	TNNT3	323.31	0.587132	0.0124736
99	Beta-sarcoglycan	F1SE70	SGCB	20.005	0.547507	0.0289299
100	Uncharacterized protein	A0A4X1VUZ8	MYBPC2	323.31	0.63305	0.000894178
101	Fast skeletal muscle troponin C	A1XQV5	TNNC2	323.31	0.665449	0.0105003
102	Beta actin (Fragment)	Q00P29	ACTB	3.973	0.637637	0.00541427
103	Myosin heavy chain (Fragment)	Q95249		6.8669	0.540019	0.0104532
104	Non-specific serine/threonine protein kinase	A0A5G2Q8F9	OXSR1	5.284	*	*
105	Karyopherin alpha 1 (Fragment)	Q9GK23	Kpna1	3.2279	*	*
106	Lactoylglutathione lyase	I3LDM7	GLO1	35.237	*	*
107	RPN13_C domain-containing protein	A0A4X1UYD9	ADRM1	6.6237	*	*
108	Serine/threonine-protein phosphatase 2A catalytic subunit alpha isoform	P67776	PPP2CA	15.352	*	*
109	Dual specificity protein phosphatase	A0A4X1SNN5	DUPD1	9.9504	*	*
110	Malignant T-cell-amplified sequence	A0A286ZJU5	LOC100738684	4.0628	*	*
111	WH1 domain-containing protein	A0A4X1T257	HOMER1	3.0342	*	*
112	Heat shock 110 kDa protein	A0A4X1TGQ2	HSPH1	7.5804	*	*
113	Inter-alpha-trypsin inhibitor heavy chain H4	A0A5G2QEW1	ITIH4	6.61	*	*
114	J domain-containing protein	A0A4X1UFR7	DNAJB2	5.9952	*	*
115	Eukaryotic translation initiation factor 2A	A0A4X1SXJ6	EIF2A	3.8682	*	*
116	WD_REPEATS_REGION domain-containing protein	A0A4X1TJA0	EML1	2.7777	*	*
117	Phosphoglycerate mutase	A0A4X1VRK0	BPGM	6.2702	*	*
118	AAA domain-containing protein	A0A4X1VQE9	RAPSN	12.879	*	*
119	Guanidinoacetate N-methyltransferase	A0A4X1VP82	GAMT	24.045	*	*
120	Uncharacterized protein	A0A286ZUN0	SESN1	3.5575	*	*
121	Eukaryotic translation initiation factor 5	A0A286ZZV4	EIF5	6.9871	*	*
122	AA_TRNA_LIGASE_II domain-containing protein	A0A4X1U5J5	NARS1	3.7431	*	*
123	Uncharacterized protein	F1S8G6	SGTA	5.8664	*	*
124	RNA helicase	A0A4X1SLL7	DDX6	8.623	*	*
125	COP9 signalosome complex subunit 5	A0A480ZFT3	JAB1	9.9431	*	*
126	Uncharacterized protein	A0A4X1VPT3	TXLNB	3.1938	*	*
127	ANK_REP_REGION domain-containing protein	A0A5G2Q768	ANKRD44	-2	*	*
128	Lactamase_B domain-containing protein	A0A287AAI9	HAGH	18.606	*	*
129	Dynein light chain roadblock	A0A4X1T336	DYNLRB1	4.4631	*	*
130	COP9 signalosome complex subunit 6	A0A4X1UB18	COPS6	6.1445	*	*
131	Uncharacterized protein	A0A4X1VZD9	NAP1L1	23.17	*	*
132	cAMP-dependent protein kinase type II-alpha regulatory subunit	A0A4X1T087	PRKAR2A	34.367	*	*
133	Uncharacterized protein	A0A4X1U3Y3	NAP1L4	15.729	*	*
134	NSFL1 cofactor p47	A0A4X1SK86	NSFL1C	21.123	*	*
135	Protein transport protein SEC23	A0A287AP11	SEC23A	8.286	*	*
136	Uncharacterized protein	A0A5G2RAL9	VTA1	11.57	*	*
137	Uncharacterized protein	A0A287AZA3	COPS3	4.9843	*	*
138	Peptidylprolyl isomerase	A0A4X1SKS4	FKBP3	5.1707	*	*
139	Uncharacterized protein	F1RWL6	HIF1AN	3.953	*	*
140	Uncharacterized protein	A0A5G2R556	VCPKMT	4.3851	*	*
141	Nuclear distribution protein C homolog	A0A4X1UR50	NUDC	7.7729	*	*
142	DCN1-like protein	A0A4X1UYX7	MCCC1	38.266	*	*
143	Seryl-tRNA synthetase	A0A480PTK3	SARS1	3.9221	*	*
144	Uncharacterized protein	A0A5G2RLT1	EIF4G2	12.227	*	*
145	Uncharacterized protein	A0A4X1T6A2	COBL	3.2803	*	*
146	Eukaryotic translation initiation factor 4H	A0A480PPD4	EIF4H	12.984	*	*
147	Arginine--tRNA ligase, cytoplasmic	A0A5G2RDY5	RARS1	4.6472	*	*
148	Dual specificity protein phosphatase	I3LCX3	DUSP3	13.521	*	*
149	26S proteasome AAA-ATPase subunit RPT1	A0A480VIW9	PSMC2	11.628	*	*
150	Geranylgeranyl transferase type II subunit alpha	A0A480YDI5	RABGGTA	26.232	*	*
151	AMPKBI domain-containing protein Protein kinase AMP-activated non-catalytic subunit beta 2	K7GPQ2	PRKAB2	3.1475	*	*
152	Flavin reductase (NADPH) Biliverdin reductase B	I3LQH7	BLVRB	3.9488	*	*
153	Aminoacyl-tRNA hydrolase	F1S227	PTRH2	2.5369	*	*
154	4-phosphopantetheinyl transferase	A0A4X1SSL9	AASDHPPT	3.1175	*	*
155	Dynein light chain	D9U8D1	DYNLL1	16.907	*	*
156	COP9 signalosome complex subunit 8	A0A4X1T9H3	COPS8	3.8452	*	*
157	Uncharacterized protein	A0A5G2QV44	DECR1	8.5109	*	*
158	Phosphoinositide phospholipase C	F1SRY6	PLCD4	28.155	*	*
159	5-AMP-activated protein kinase subunit gamma-3	K7GM96	PRKAG3	2.4929	*	*
160	PDZ domain-containing protein	A0A5G2QRL2	PDLIM1	13.779	*	*
161	Peptidyl-prolyl cis-trans isomerase	I3LLH5	PIN1	20.521	*	*
162	Uncharacterized protein	A0A4X1V715	ATAD1	25.412	*	*
163	Uncharacterized protein	A0A4X1VP63	MTPN	4.74	*	*
164	Ubiquitin carboxyl-terminal hydrolase	A0A4X1VR78	USP14	7.3896	*	*
165	CS domain-containing protein	A0A5G2QBU2	PTGES3	4.4167	*	*
166	S-formylglutathione hydrolase	A0A5S6IDI6	ESD	3.8341	*	*
167	Purine rich element binding protein A	A0A5G2RGK0	PURA	17.302	*	*
168	Proline-rich basic protein 1	F1RGH4	PROB1	23.463	*	*
169	14 kDa phosphohistidine phosphatase	P59083	PHPT1	35.451	*	*
170	Splicing factor 3A subunit 1	A0A480RZG1	SF3A1	2.7867	**	**
171	Uncharacterized protein	A0A287AXQ3	LOC100524794	2.4188	**	**
172	Cathepsin B	A0A287BF94	CTSB	7.8422	**	**
